# Supplementary material for: UDP-glucuronic acid availability underlies sex difference in renal expression of nonsulfated Human Natural Killer-1 (HNK-1) glycans
Source: PLoS One. 2025 Nov 13;20(11):e0335730. doi: 10.1371/journal.pone.0335730 (PMC12614588; doi:10.1371/journal.pone.0335730)
Supplement: S1 File — (XLSX) [file pone.0335730.s005.xlsx]

## Sheet: Figure 1
Figure 1B
M6749/ß-actin	Male	Female
	0.829687	2.98815
	0.958194	3.1392
	1.21212	3.14656
Figure 1D
RCA120/ß-actin	Male	Female
	1.11764	1.2254
	1.09726	1.46434
	0.785093	1.22277
Figure 1F
MAM/ß-actin	Male	Female
	0.726759	0.839909
	0.893761	0.766096
	1.37948	1.0855
Figure 1H
M6749/APN	Male	Female
	0.983373	3.79452
	1.08464	2.78277
	0.931985	4.23919
Figure 1I
M6749/MEP1A	Male	Female
	0.809886	1.81427
	1.0498	2.52678
	1.14031	2.9906

## Sheet: Figure 2
Figure 2A
B3gat2/Gapdh	Male	Female
	0.804114	0.94288
	1.20731	0.672762
	0.988575	0.794685
Figure 2C
GlcAT-S/ß-actin	Male	Female
	0.972873	0.673068
	1.40252	1.23484
	0.624605	0.726332
Figure 2D
B3gat1/Gapdh	Male	Female
	1.64974	0.427462
	0.147002	1.19414
	1.20326	0.829089

## Sheet: Figure 3
Figure 3C	WT		SKO
UDP-GlcA (pmol/mg)	Male	Female	Male	Female
	120.52	20.7791	118.543	88.9589
	105.727	21.8878	105.964	67.3842
	77.2763	22.3669	83.5964	48.1626
	158.318	46.4833	101.655	76.9232
	144.497	59.6099	103.169	75.7933
	108.466		58.2811
Figure 3E
Ugdh/Gapdh	Male	Female
	0.876901	0.807039
	1.04969	0.568435
	1.07341	0.846625
Uxs1/Gapdh	Male	Female
	0.677374	1.2181
	1.33785	0.648277
	0.984779	0.964997

## Sheet: Figure 4
Figure 4A
UDP-GlcA (pmol/mg)	NG	HG
	35.4743	47.082
	12.9246	69.485
	5.8749	88.5819

## Sheet: S1 Fig
S1C Fig
SiaFinda2-6/ß-actin	Male	Female
	0.713731	0.780547
	0.84536	1.09225
	1.44091	1.13661
S1E Fig
B4galt1/Gapdh	Male	Female
	0.548858	0.503477
	1.2741	0.223992
	1.17704	0.447002
Mgat4a/Gapdh	Male	Female
	0.647453	0.699054
	1.31622	0.624456
	1.03633	0.324689
Mgat4b/Gapdh	Male	Female
	0.96652	1.45578
	0.951277	0.737209
	1.0822	0.82694
Mgat5/Gapdh	Male	Female
	0.588161	0.978566
	1.34539	0.412181
	1.06645	0.930097

## Sheet: S2 Fig
S2B Fig
Absorbance	non	with extract
	0.4413	0.5031
	0.4405	0.493
	0.4218	0.4323
